# Supplementary material for: Metabolic-network-driven analysis of bacterial ecological strategies
Source: Genome Biol. 2009 Jun 5;10(6):R61. doi: 10.1186/gb-2009-10-6-r61 (PMC2718495; doi:10.1186/gb-2009-10-6-r61)
Supplement: Additional data file 1 — Genomic and ecological attributes for the 113 species in the analysis. [file gb-2009-10-6-r61-S1.xls]

## Sheet: Sheet1
KEGG	Full name	Family 1	Family 2	Genome size (bp)	#Nodes no isolates	ESI (seeds)	Max CHS (seeds)	Fraction of regulatory genes	Environmental diversity II	Habitat	Doubling time	Ecological group	Oxygen	ESI (Random Env I)	Max CHS (Random Env I)	ESI (Random Env II)	Max CHS (Random Env II)
vvu	Vibrio vulnificus CMCP6	Proteobacteria	Gamma/others	3281945	504	0.037879	59	0.042732	4	Aquatic	0.16	TR	Facultative	0.005682	18	0.026515	117
vch	Vibrio cholerae O1	Firmicutes	Clostridia	2961149	476	0.003788	31	0.047411	4	Aquatic	0.2	TL	Facultative	0	0	0	0
vpa	Vibrio parahaemolyticus	Proteobacteria	Gamma/enterobacteria	3288558	507	0.037879	59	0.047078	4	Aquatic	0.2	TR	Facultative	0.005682	15	0.14394	122
cpe	Clostridium perfringens 13	Proteobacteria	Gamma/others	3031430	355	0.005682	5	0.044361	5	Multiple	0.2	BR	Anaerobic	0	0	0.003788	51
eca	Erwinia carotovora	Proteobacteria	Gamma/others	5064019	541	0.015152	51		5	Multiple	0.2	TR	Facultative	0.005682	18	0.030303	117
vfi	Vibrio fischeri	Firmicutes	Bacillales	2906179	501	0.035985	59		4	Multiple	0.3	TR	unknown	0.005682	5	0.024621	65
bce	Bacillus cereus ATCC 14579	Proteobacteria	Gamma/others	5411809	496	0.003788	51	0.05598	6	Terrestrial	0.3	TL	Aerobic	0.00947	48	0.068182	122
eco	Escherichia coli K-12 MG1655	Proteobacteria	Gamma/enterobacteria	4639675	613	0.094697	59	0.062167	4	Host-associated	0.35	TR	Facultative	0.028409	48	0.11364	122
dps	Desulfotalea psychrophila	Proteobacteria	Delta	3523383	365	0.001894	0		2	Specialized	0.37	BL	Anaerobic	0	0	0.007576	65
bma	Burkholderia mallei ATCC 23344	Proteobacteria	Beta	2325379	567	0.003788	31		1	Host-associated	0.4	TL	unknown	0	0	0.018939	117
spz	Streptococcus pyogenes MGAS5005 (serotype M1)	Firmicutes	Bacillales	1852441	297	0.007576	7		1	Host-associated	0.4	BR	Facultative	0	0	0.003788	117
sau	Staphylococcus aureus N315	Firmicutes	Lactobacillales	2814816	370	0.013258	31	0.045121	4	Host-associated	0.4	TR	Facultative	0	0	0	0
stm	Salmonella typhimurium LT2	Proteobacteria	Gamma/enterobacteria	4857432	606	0.098485	59	0.064929	4	Host-associated	0.4	TR	Facultative	0.028409	48	0.10796	122
stl	Streptococcus thermophilus LMG18311	Firmicutes	Bacillales	1796846	285	0.003788	1		2	Multiple	0.43	BL	Anaerobic	0	0	0.045455	117
bsu	Bacillus subtilis	Firmicutes	Lactobacillales	4214630	473	0.00947	59	0.060554	6	Terrestrial	0.43	TR	Facultative	0	0	0.001894	16
plu	Photorhabdus luminescens	Proteobacteria	Gamma/others	5688987	531	0.007576	59	0.065556	1	Host-associated	0.5	TR	Facultative	0.001894	4	0.00947	117
hin	Haemophilus influenzae (serotype d)	Firmicutes	Lactobacillales	1830138	330	0.001894	1	0.035003	4	Host-associated	0.5	BL	Facultative	0	0	0.001894	13
spn	Streptococcus pneumoniae TIGR4	Proteobacteria	Gamma/others	2160837	312	0.015152	5	0.043935	4	Multiple	0.5	BR	Facultative	0	0	0.028409	122
yps	Yersinia pseudotuberculosis IP32953	Proteobacteria	Gamma/others	4744671	544	0.043561	59		4	Multiple	0.5	TR	Facultative	0.003788	48	0.058712	122
efa	Enterococcus faecalis	Proteobacteria	Gamma/enterobacteria	3218031	314	0.001894	3	0.055252	5	Multiple	0.5	BL	Facultative	0.005682	48	0.10985	122
pae	Pseudomonas aeruginosa PAO1	Firmicutes	Lactobacillales	6264403	563	0.060606	59	0.080654	5	Multiple	0.5	TR	Aerobic	0	0	0.007576	122
aci	Acinetobacter sp. ADP1	Proteobacteria	Gamma/enterobacteria	3598621	481	0.005682	51		5	Multiple	0.5	TR	Aerobic	0	0	0.11364	122
bli	Bacillus licheniformis ATCC 14580	Firmicutes	Bacillales	4222336	479	0.011364	59		5	Terrestrial	0.58	TR	Facultative	0.003788	24	0.058712	117
cac	Clostridium acetobutylicum	Firmicutes	Clostridia	3940880	393	0.001894	0	0.057462	6	Multiple	0.58	BL	Anaerobic	0	0	0.003788	16
bha	Bacillus halodurans	Firmicutes	Bacillales	4202352	451	0.005682	2	0.060748	5	Multiple	0.6	BR	Facultative	0.001894	3	0.00947	65
lin	Listeria innocua	Firmicutes	Bacillales	3011208	371	0.00947	3	0.061995	5	Multiple	0.6	BR	Facultative	0	0	0.015152	70
bfr	Bacteroides fragilis YCH46	Bacteroides		5277274	398	0.001894	2		1	unknown	0.63	BL	Anaerobic	0	0	0.001894	70
son	Shewanella oneidensis	Proteobacteria	Gamma/others	4969803	459	0.003788	40	0.047179	5	Multiple	0.66	TL	Facultative	0.005682	48	0.007576	56
lla	Lactococcus lactis subsp. lactis IL1403	Proteobacteria	Beta	2365589	334	0.001894	2	0.052133	5	Multiple	0.7	BL	Facultative	0.001894	48	0.043561	122
bps	Burkholderia pseudomallei K96243	Firmicutes	Lactobacillales	4074542	598	0.041667	59		6	Terrestrial	0.7	TR	Aerobic	0	0	0.011364	16
fnu	Fusobacterium nucleatum	Fusobacteria		2174500	324	0.001894	40	0.026125	4	Host-associated	0.72	TL	Anaerobic	0	0	0	0
smu	Streptococcus mutans	Firmicutes	Lactobacillales	2030921	312	0.001894	1	0.062245	4	Host-associated	0.75	BL	Facultative	0	0	0	0
sep	Staphylococcus epidermidis ATCC 12228	Proteobacteria	Beta	2499279	359	0.018939	31	0.038032	4	Host-associated	0.8	TR	Facultative	0.018939	48	0.12689	122
cvi	Chromobacterium violaceum	Firmicutes	Bacillales	4751080	529	0.022727	59	0.05582	5	Multiple	0.8	TR	Facultative	0	0	0.003788	117
ljo	Lactobacillus johnsonii	Firmicutes	Lactobacillales	1992676	204	0.007576	1		1	Host-associated	0.9	BR	Facultative	0	0	0.001894	3
uur	Ureaplasma urealyticum	Firmicutes	Mollicutes	751719	60	0.001894	0	0.008143	1	Host-associated	0.9	BL	Facultative	0	0	0	0
mga	Mycoplasma gallisepticum	Proteobacteria	Alpha/others	996422	83	0.003788	1	0.006887	1	Host-associated	1	BL	Facultative	0.003788	7	0.003788	97
nma	Neisseria meningitidis Z2491 (serogroup A)	Firmicutes	Bacillales	2184406	362	0.003788	9	0.024697	4	Host-associated	1	TL	Aerobic	0	0	0.007576	70
pmu	Pasteurella multocida	Firmicutes	Mollicutes	2257487	403	0.066288	51	0.033251	4	Host-associated	1	TR	Facultative	0.003788	0	0.001894	34
wsu	Wolinella succinogenes	Proteobacteria	Beta	2110355	321	0.001894	37	0.029354	4	Host-associated	1	TL	Microaerophilic	0	0	0.007576	117
gox	Gluconobacter oxydans	Proteobacteria	Gamma/others	2702173	384	0.001894	1		5	Multiple	1	BL	Aerobic	0.030303	48	0.22727	122
lmo	Listeria monocytogenes EGD-e	Proteobacteria	Epsilon	2944528	388	0.001894	2	0.066058	5	Multiple	1	BL	Facultative	0	0	0.018939	122
ngo	Neisseria gonorrhoeae	Proteobacteria	Beta	2153922	340	0.007576	21		1	Host-associated	1.1	TR	Aerobic	0	0	0.003788	67
ppu	Pseudomonas putida KT2440	Proteobacteria	Gamma/others	6181863	529	0.018939	59	0.074953	5	Multiple	1.1	TR	Aerobic	0.001894	36	0.024621	117
tte	Thermoanaerobacter tengcongensis	Firmicutes	Clostridia	2689445	337	0.001894	0	0.043663	2	Specialized	1.1	BL	Anaerobic	0	0	0	0
cgl	Corynebacterium glutamicum ATCC 13032 (Kyowa Hakko)	Actinobacteria		3282708	421	0.003788	5		6	Multiple	1.2	BL	Facultative	0	0	0.013258	117
tma	Thermotoga maritima	Hyperthermophilic bacteria		1860725	314	0.001894	0	0.031216	2	Specialized	1.2	BL	Anaerobic	0	0	0	0
ype	Yersinia pestis CO92	Proteobacteria	Gamma/enterobacteria	4653728	527	0.043561	59	0.060746	5	Multiple	1.25	TR	Facultative	0	0	0.073864	122
bba	Bdellovibrio bacteriovorus	Proteobacteria	Delta	3782950	352	0.001894	0		5	Multiple	1.4	BL	Aerobic	0	0	0	0
bth	Bacteroides thetaiotaomicron	Bacteroides		6260361	392	0.003788	2	0.049184	1	Host-associated	1.47	BL	Anaerobic	0	0	0.005682	24
pst	Pseudomonas syringae pv. tomato DC3000	Proteobacteria	Gamma/others	6397126	527	0.007576	44	0.060135	5	Multiple	1.47	TR	Aerobic	0.001894	36	0.017045	122
cje	Campylobacter jejuni NCTC11168	Proteobacteria	Alpha/others	1641481	314	0.011364	51		5	Multiple	1.5	TR	Microaerophilic	0	0	0	0
sme	Sinorhizobium meliloti	Proteobacteria	Epsilon	3654135	570	0.013258	36	0.065549	5	Multiple	1.5	TR	Aerobic	0	0	0.020833	31
ccr	Caulobacter crescentus	Proteobacteria	Alpha/rhizobacteria	4016947	433	0.001894	25	0.055124	3	Aquatic	1.5	TL	Aerobic	0.001894	3	0.020833	122
lpl	Lactobacillus plantarum	Firmicutes	Lactobacillales	3308274	362	0.001894	1	0.071452	4	Host-associated	1.6	BL	Facultative	0	0	0	0
hdu	Haemophilus ducreyi	Proteobacteria	Gamma/others	1698955	281	0.001894	0	0.024461	1	Host-associated	1.8	BL	Anaerobic	0	0	0	0
sag	Streptococcus agalactiae 2603 (serotype V)	Firmicutes	Lactobacillales	2160267	290	0.001894	5	0.049906	1	Host-associated	1.8	BL	Facultative	0	0	0	0
lac	Lactobacillus acidophilus	Firmicutes	Lactobacillales	1993564	231	0.001894	1		4	Multiple	1.8	BL	Facultative	0	0	0	0
bmb	Brucella abortus	Proteobacteria	Alpha/rhizobacteria	2124241	462	0.003788	36		1	Host-associated	2	TL	Facultative	0	0	0.001894	32
bmf	Brucella melitensis biovar Abortus	Proteobacteria	Alpha/rhizobacteria	1162204	471	0.00947	40		1	Host-associated	2	TR	Facultative	0	0	0.005682	34
mpu	Mycoplasma pulmonis	Proteobacteria	Alpha/rhizobacteria	963879	91	0.003788	5	0.008951	1	Host-associated	2	BL	Facultative	0.001894	4	0.007576	51
cte	Chlorobaculum tepidum	Proteobacteria	Alpha/rhizobacteria	2154946	339	0.003788	6	0.014654	2	Specialized	2	BL	Anaerobic	0	0	0.001894	32
bme	Brucella melitensis	Green sulfur bacteria		2117144	515	0.011364	40	0.043225	4	Host-associated	2	TR	Aerobic	0	0	0	0
bms	Brucella suis	Firmicutes	Mollicutes	2107794	465	0.003788	36	0.04017	4	Host-associated	2	TL	Aerobic	0	0	0.003788	15
xoo	Xanthomonas oryzae KACC10331	Proteobacteria	Gamma/others	2679306	477	0.017045	25		4	Host-associated	2	TR	Aerobic	0.001894	36	0.018939	122
sco	Streptomyces coelicolor	Actinobacteria		8667507	499	0.011364	50	0.093062	6	Multiple	2.2	TR	Aerobic	0.001894	40	0.094697	122
hpy	Helicobacter pylori 26695	Proteobacteria	Epsilon	1667867	213	0.001894	1	0.007614	4	Host-associated	2.4	BL	Aerobic	0	0	0	0
tth	Thermus thermophilus HB27	Proteobacteria	Gamma/others	1894877	391	0.001894	2		2	Specialized	2.5	BL	Aerobic	0.001894	18	0.011364	117
ppr	Photobacterium profundum	Deinococcus-Thermus		4085304	524	0.020833	42		5	Multiple	2.5	TR	Facultative	0	0	0	0
pgi	Porphyromonas gingivalis	Bacteroides		2343476	289	0.001894	5	0.033525	1	Host-associated	2.7	BL	Anaerobic	0	0	0	0
bhe	Bartonella henselae	Proteobacteria	Alpha/rhizobacteria	1931047	254	0.003788	1		1	Host-associated	3	BL	Aerobic	0	0	0.011364	32
bqu	Bartonella quintana	Proteobacteria	Alpha/rhizobacteria	1581384	236	0.001894	1		1	Host-associated	3	BL	Aerobic	0	0	0.011364	32
xcv	Xanthomonas campestris pv. vesicatoria	Proteobacteria	Alpha/rhizobacteria	5076188	514	0.015152	9		1	Host-associated	3	TR	Aerobic	0	0	0	0
atc	Agrobacterium tumefaciens C58 (Cereon)	Proteobacteria	Alpha/rhizobacteria	2841581	519	0.003788	6	0.059169	5	Multiple	3	BL	Aerobic	0	0	0	0
atu	Agrobacterium tumefaciens C58 (UWash/Dupont)	Actinobacteria		2074782	521	0.003788	6	0.060323	5	Multiple	3	BL	Aerobic	0.003788	18	0.087121	122
nfa	Nocardia farcinica	Proteobacteria	Gamma/others	6021225	454	0.005682	40		5	Multiple	3	TR	Aerobic	0	0	0.001894	122
lpn	Legionella pneumophila Philadelphia 1	Proteobacteria	Gamma/others	3397754	385	0.005682	2	0.027211	5	Host-associated	3.3	BR	Aerobic	0	0	0	0
bbu	Borrelia burgdorferi	Spirochete		910724	79	0.001894	0		4	Host-associated	4	BL	Microaerophilic	0	0	0	0
rso	Ralstonia solanacearum	Proteobacteria	Beta	3716413	547	0.007576	25	0.059884	5	Multiple	4	TR	Aerobic	0	0	0.00947	117
rco	Rickettsia conorii	Proteobacteria	Alpha/rickettsias	1268755	142	0.007576	5	0.010189	1	Host-associated	4.1	BR	Aerobic	0	0	0	0
hhe	Helicobacter hepaticus	Proteobacteria	Epsilon	1799146	307	0.001894	2	0.0128	4	Host-associated	4.2	BL	Aerobic	0	0	0.00947	96
sth	Symbiobacterium thermophilum	Firmicutes	Lactobacillales	3566135	345	0.001894	0		5	Terrestrial	4.2	BL	Microaerophilic	0	0	0	0
eba	Azoarcus sp. EbN1	Proteobacteria	Beta	4296230	439	0.024621	59		5	Terrestrial	4.3	TR	Facultative	0.007576	48	0.018939	122
lxx	Leifsonia xyli xyli CTCB07	Actinobacteria		2584158	319	0.003788	40		1	Host-associated	5	TL	Aerobic	0	0	0.011364	122
tde	Treponema denticola	Spirochete		2843201	233	0.001894	5		1	Host-associated	5	BL	Anaerobic	0	0	0	0
pac	Propionibacterium acnes	Actinobacteria		2560265	384	0.001894	42		1	Host-associated	5.1	TL	Anaerobic	0	0	0	0
bpe	Bordetella pertussis	Proteobacteria	Beta	4086189	430	0.001894	10	0.139542	1	Host-associated	6	TL	Aerobic	0	0	0.001894	122
mpn	Mycoplasma pneumoniae	Proteobacteria	Delta	816394	50	0.003788	3	0.005806	1	Host-associated	6	BL	Facultative	0	0	0	0
syw	Synechococcus sp. WH8102	Firmicutes	Mollicutes	2434428	389	0.005682	5	0.013508	3	Aquatic	6	BR	unknown	0	0	0	0
gsu	Geobacter sulfurreducens	Cyanobacteria		3814139	370	0.001894	1		6	Multiple	6	BL	Anaerobic	0	0	0	0
xac	Xanthomonas axonopodis	Proteobacteria	Gamma/others	5175554	514	0.017045	25	0.043406	4	Host-associated	7	TR	Aerobic	0.001894	36	0.026515	122
cbu	Coxiella burnetii RSA 493	Proteobacteria	Gamma/others	1995275	295	0.001894	0		1	Multiple	8	BL	Facultative	0	0	0	0
lil	Leptospira interrogans serovar lai	Spirochete		4332241	381	0.003788	5	0.013073	4	Host-associated	9	BL	Aerobic	0	0	0	0
rpd	Rhodopseudomonas palustris BisB5	Proteobacteria	Alpha/rhizobacteria	5459213	478	0.007576	28		5	Multiple	9	TR	Facultative	0.001894	48	0.013258	122
rpr	Rickettsia prowazekii	Actinobacteria		1111523	118	0.001894	0	0.010778	1	Host-associated	10	BL	Aerobic	0.005682	8	0.047348	122
rty	Rickettsia typhi	Proteobacteria	Alpha/rickettsias	1111496	136	0.005682	5		1	Host-associated	10	BR	Aerobic	0	0	0	0
mpa	Mycobacterium avium paratuberculosis	Proteobacteria	Alpha/rickettsias	4829781	454	0.013258	40		4	Multiple	10	TR	Aerobic	0	0	0	0
mge	Mycoplasma genitalium	Firmicutes	Mollicutes	580074	76	0.001894	1	0.008264	1	Host-associated	12	BL	Facultative	0	0	0	0
wbm	Wolbachia wBm	Proteobacteria	Delta	1080084	151	0.003788	2		1	Host-associated	14	BL	unknown	0	0	0	0
dvu	Desulfovibrio vulgaris Hildenborough	Proteobacteria	Alpha/rickettsias	3570858	366	0.001894	0		5	Multiple	14	BL	Anaerobic	0	0	0	0
neu	Nitrosomonas europaea	Proteobacteria	Beta	2812094	374	0.00947	31	0.038196	5	Multiple	18.5	TR	Aerobic	0.001894	4	0	0
det	Dehalococcoides ethenogenes	Green nonsulfur bacteria		1469720	219	0.001894	1		2	Multiple	19	BL	Anaerobic	0	0	0	0
bja	Bradyrhizobium japonicum	Proteobacteria	Alpha/rhizobacteria	9105828	573	0.015152	59	0.063725	4	Host-associated	20	TR	Aerobic	0	0	0.015152	122
cab	Chlamydophila abortus	Chlamydia		1144377	164	0.018939	9		1	Host-associated	24	TR	unknown	0	0	0	0
cca	Chlamydophila caviae	Chlamydia		1173390	174	0.018939	9	0.007014	1	Host-associated	24	TR	unknown	0	0	0	0
cta	Chlamydia trachomatis serovar A	Chlamydia		1042519	170	0.001894	9	0.006704	1	Host-associated	24	TL	unknown	0	0	0	0
ctr	Chlamydia trachomatis serovar D	Chlamydia		1072950	163	0.013258	9		1	Host-associated	24	TR	unknown	0	0	0	0
mtu	Mycobacterium tuberculosis H37Rv	Actinobacteria		4411532	452	0.003788	10	0.044054	4	Host-associated	24	TL	Aerobic	0	0	0.007576	122
tpa	Treponema pallidum	Spirochete		1138011	87	0.001894	0		1	Host-associated	33	BL	Anaerobic	0	0	0	0
bas	Buchnera aphidicola Sg	Proteobacteria	Gamma/enterobacteria	641454	186	0.001894	1	0.016484	1	Host-associated	36	BL	unknown	0	0	0	0
bfl	Candidatus Blochmannia floridanus	Proteobacteria	Gamma/enterobacteria	705557	213	0.003788	1		1	Specialized	36	BL	unknown	0	0	0.001894	15
xfa	Xylella fastidiosa 9a5c	Proteobacteria	Gamma/others	2679306	351	0.001894	9	0.024584	1	Host-associated	96	TL	Aerobic	0	0	0.001894	53
mle	Mycobacterium leprae	Actinobacteria		3268203	332	0.001894	7	0.024299	1	Host-associated	240	BL	Aerobic	0	0	0.003788	122
