# Supplementary material for: Metabolic-network-driven analysis of bacterial ecological strategies
Source: Genome Biol. 2009 Jun 5;10(6):R61. doi: 10.1186/gb-2009-10-6-r61 (PMC2718495; doi:10.1186/gb-2009-10-6-r61)
Supplement: Additional data file 2 — NCBI annotations and description of environmental samples for species that can be identified in an environmental sample. [file gb-2009-10-6-r61-S2.xls]

## Sheet: 528Venv.bls.hits.98
species	16s RNA sequence	hit sequence	%id	sample where hit sequence is coming from	NCBI annotation
bma	BMA_16s_rrsA	gi|133171561|gb|AACY020548411.1|	98.26	venter_marine_metagenome	Host-associated
bch	Bcen2424_R0003	gi|133158787|gb|AACY020561185.1|	99.8	marine_metagenome_venter2	unknown
bcn	Bcen_R0002	gi|133158787|gb|AACY020561185.1|	99.8	marine_metagenome_venter2	unknown
bur	Bcep18194_AR0011	gi|133171561|gb|AACY020548411.1|	99.66	marine_metagenome_venter2	Multiple
bvi	Bcep1808_R0003	gi|133158787|gb|AACY020561185.1|	99.54	marine_metagenome_venter2	Multiple
bpl	BURPS1106A_1337	gi|133171561|gb|AACY020548411.1|	98.37	marine_metagenome_venter2	Terrestrial
bpm	BURPS1710b_0005	gi|133171561|gb|AACY020548411.1|	98.32	marine_metagenome_venter2	Terrestrial
bmn	BMA10247_A0903	gi|133171561|gb|AACY020548411.1|	98.3	marine_metagenome_venter2	Host-associated
bml	BMA10229_A0702	gi|133171561|gb|AACY020548411.1|	98.26	marine_metagenome_venter2	Host-associated
bmv	BMASAVP1_A0014	gi|133171561|gb|AACY020548411.1|	98.26	marine_metagenome_venter2	Host-associated
aha	AHA_0077	gi|133366429|gb|AACY020353790.1|	99.74	marine_metagenome_venter	Multiple
bam	Bamb_R0003	gi|133158787|gb|AACY020561185.1|	99.61	marine_metagenome_venter	Multiple
bmu	Bmul_R0004	gi|133158787|gb|AACY020561185.1|	99.28	marine_metagenome_venter	Host-associated
son	SO_r001	gi|133156236|gb|AACY020563736.1|	99.08	Marine_metagenome_venter	Multiple
syw	RNA_40	gi|129755102|gb|AACY023938192.1|	98.96	marine_metagenome_venter	Aquatic
bps	BPSLr01	gi|133171561|gb|AACY020548411.1|	98.37	Marine_metagenome_venter	Terrestrial
blo	BLr01	gi|163601156|dbj|BABF01000111.1|	100	human_gut_metagenome	Host-associated
eci	UTI89_C0217	gi|163601254|dbj|BABF01000013.1|	99.81	human_gut_metagenome	Host-associated
bfr	BF16SrRNA01	gi|162844424|dbj|BABA01000285.1|	99.74	human_gut_metagenome	unknown
stl	stu_r01	gi|162655244|dbj|BAAX01004361.1|	99.72	human_gut_metagenome	Multiple
ecp	ECP_4736	gi|163601254|dbj|BABF01000013.1|	99.68	human_gut_metagenome	Host-associated
bfs	BFr04	gi|162844424|dbj|BABA01000285.1|	99.61	human_gut_metagenome	Host-associated
ecw	EcE24377A_5003	gi|163601254|dbj|BABF01000013.1|	99.61	human_gut_metagenome	Host-associated
ecx	EcHS_A4732	gi|163601254|dbj|BABF01000013.1|	99.61	human_gut_metagenome	Host-associated
eco	b2591	gi|163601254|dbj|BABF01000013.1|	99.48	human_gut_metagenome	Host-associated
ece	Z0213	gi|163601254|dbj|BABF01000013.1|	99.22	human_gut_metagenome	Host-associated
ecj	JWR0001	gi|163601254|dbj|BABF01000013.1|	99.22	human_gut_metagenome	Host-associated
ecs	ECs5366	gi|163601254|dbj|BABF01000013.1|	99.22	human_gut_metagenome	Host-associated
ecv	APECO1_r01	gi|163601254|dbj|BABF01000013.1|	99.16	human_gut_metagenome	Host-associated
ecc	c5600	gi|163601254|dbj|BABF01000013.1|	99.09	human_gut_metagenome	Host-associated
ent	Ent638_R0007	gi|162657795|dbj|BAAX01001810.1|	98.77	human_gut_metagenome	unknown
bad	BAD_r0015	gi|162728376|dbj|BAAY01000585.1|	98.7	human_gut_metagenome	Host-associated
cdf	CDr001	gi|163271953|dbj|BABC01001438.1|	100	huma_gut_metaenome	Multiple
