# Supplementary material for: Metabolic-network-driven analysis of bacterial ecological strategies
Source: Genome Biol. 2009 Jun 5;10(6):R61. doi: 10.1186/gb-2009-10-6-r61 (PMC2718495; doi:10.1186/gb-2009-10-6-r61)
Supplement: Additional data file 4 — Original and manually curated values of environmental complexity. [file gb-2009-10-6-r61-S4.xls]

## Sheet: 113 orgs data
KEGG	Full name	Environmental complexity - retrived values values	Environmental complexity - values completed based on literature search	Reference	Habitat - manual
bas	Buchnera aphidicola Sg	1	1
bfl	Candidatus Blochmannia floridanus	1	1
bfr	Bacteroides fragilis YCH46		1	15466707	human gastrointestinal tract
bhe	Bartonella henselae		1	15210978
bma	Burkholderia mallei ATCC 23344		1	15377793
bmb	Brucella abortus		1	15805518
bmf	Brucella melitensis biovar Abortus		1	16299333
bpe	Bordetella pertussis	1	1
bqu	Bartonella quintana		1	15210978
bth	Bacteroides thetaiotaomicron	4	4
cab	Chlamydophila abortus		1	15837807	obligate intracellular bacterial pathogen Chlamydophila abortus strain S26/3 (formerly the abortion subtype of Chlamydia psittaci) is an important cause of late gestation abortions in ruminants and pigs.
cca	Chlamydophila caviae	1	1
cta	Chlamydia trachomatis serovar A		1	16177312
ctr	Chlamydia trachomatis serovar D	1	1
hdu	Haemophilus ducreyi		1	2687678	fastidious growth requirements, including unknown components in blood
ljo	Lactobacillus johnsonii		1	14983040	human gastrointenstinal trackt
lxx	Leifsonia xyli xyli CTCB07		1	15305603	sugar cane pathogen; fastidious behavior exhibited by L. xyli subsp. xyli and suggest an ongoing adaptation to the restricted ecological niche it inhabits.
mga	Mycoplasma gallisepticum	1	1
mge	Mycoplasma genitalium	1	1
mle	Mycobacterium leprae	1	1
mpn	Mycoplasma pneumoniae	1	1
mpu	Mycoplasma pulmonis	1	1
ngo	Neisseria gonorrhoeae		1	18586945
pac	Propionibacterium acnes		1	15286373	ability of P. acnes to colonize and reside in human skin sites as well as a pronounced potential to survive a spectrum of environments.
pgi	Porphyromonas gingivalis		1	9841671
plu	Photorhabdus luminescens		1	14528314	This organism is unusual in that it is symbiotic within one insect, and pathogenic in another, the only organism that is known to exhibit this dual phenotype.
rco	Rickettsia conorii	1	1
rpr	Rickettsia prowazekii	1	1
rty	Rickettsia typhi		1	15317790	the causative agent of murine typhus, is an obligate intracellular bacterium with a life cycle involving both vertebrate and invertebrate hosts
sag	Streptococcus agalactiae 2603 (serotype V)	1	1
spz	Streptococcus pyogenes MGAS5005 (serotype M1)		1	11296296	Streptococcus pyogenes, also known as group A streptococci (GAS), is a strict human pathogen, and no other known reservoir or species is affected by diseases unique to this organism.
tde	Treponema denticola		1	15064399	pathogenic nature and lifestyle within the mixed-species environment of subgingival dental plaque
tpa	Treponema pallidum	1	1
uur	Ureaplasma urealyticum	1	1
wbm	Wolbachia wBm		1	15780005	obligate alpha-proteobacterial endosymbiont required for fertility and survival of the human filarial parasitic nematode Brugia malayi.
xcv	Xanthomonas campestris pv. vesicatoria		1	16237009	plant pathogenic;different environments in and around the plant host
xfa	Xylella fastidiosa 9a5c	1	1
cte	Chlorobaculum tepidum	2	2
det	Dehalococcoides ethenogenes		2	15637277	highly evolved to utilize halogenated organic compounds and H2
stl	Streptococcus thermophilus LMG18311		2	15543133	specialized to dairy products but also host-associaited
tma	Thermotoga maritima	2	2
tte	Thermoanaerobacter tengcongensis	2	2
tth	Thermus thermophilus HB27		2	15064768
ccr	Caulobacter crescentus	3	3
ppr	Photobacterium profundum		3	15746425	deep sea
syw	Synechococcus sp. WH8102	3	3
bbu	Borrelia burgdorferi	4	4
bja	Bradyrhizobium japonicum	4	4
bme	Brucella melitensis	4	4
bms	Brucella suis	4	4
eco	Escherichia coli K-12 MG1655	4	4
fnu	Fusobacterium nucleatum	4	4
hhe	Helicobacter hepaticus	4	4
hin	Haemophilus influenzae (serotype d)	4	4
hpy	Helicobacter pylori 26695	4	4
lac	Lactobacillus acidophilus		4	15671160	occurs naturally in the human and animal gastrointestinal tract, mouth, and vagina.[1] L. acidophilus ferments lactose into lactic acid, like many (but not all) lactic acid bacteria.
lil	Leptospira interrogans serovar lai	4	4
lpl	Lactobacillus plantarum	4	4
mpa	Mycobacterium avium paratuberculosis		4	16116077	causative agents in cows and cats;multispecies pathogen;ubclinically or clinically infected animals shed Map in feces and milk, enabling dissemination to susceptible calves, the environment, and in retail milk
mtu	Mycobacterium tuberculosis H37Rv	4	4
nma	Neisseria meningitidis Z2491 (serogroup A)	4	4
pmu	Pasteurella multocida	4	4
sau	Staphylococcus aureus N315	4	4
sep	Staphylococcus epidermidis ATCC 12228	4	4
smu	Streptococcus mutans	4	4
spn	Streptococcus pneumoniae TIGR4	4	4
stm	Salmonella typhimurium LT2	4	4
vch	Vibrio cholerae O1	4	4
vfi	Vibrio fischeri		4	15703294	found in very low quantities (almost undetectable) in almost all oceans of the world, preferentially found in temperate and sub-tropical waters. These free-living V. fischeri subsist on organics within the water. They are found in higher concentrations in symbiosis with certain deep sea marine life within special light-organs; or as part of the normal enteral (gut) microbiota of marine animals.[1…
vpa	Vibrio parahaemolyticus	4	4
vvu	Vibrio vulnificus CMCP6	4	4
wsu	Wolinella succinogenes		4	14500908	may not be restricted to its ecological niche in the bovine rumen
xac	Xanthomonas axonopodis	4	4
xoo	Xanthomonas oryzae KACC10331		4	18850000	in rice;As other adhesins are conserved in all three X. oryzae pv. oryzae strains, the putative adhesins on this island are unlikely to be essential for virulence, although they might have a role in fitness or adaptation to different hosts or environments.
yps	Yersinia pseudotuberculosis IP32953		4	15358858	is a soil- and water-borne enteropathogen
atc	Agrobacterium tumefaciens C58 (Cereon)	5	5
atu	Agrobacterium tumefaciens C58 (UWash/Dupont)	5	5
bba	Bdellovibrio bacteriovorus		5	14752164	river water or soil and live an intraperiplasmic existence
bha	Bacillus halodurans	5	5
cbu	Coxiella burnetii RSA 493	5	5
cje	Campylobacter jejuni NCTC11168	5	5
cpe	Clostridium perfringens 13	5	5
cvi	Chromobacterium violaceum		5	14500782	water and soil of tropical and sub-tropical regions of the world.
dvu	Desulfovibrio vulgaris Hildenborough		5	15077118	found ubiquitously in nature
eba	Azoarcus sp. EbN1		5	15551059
eca	Erwinia carotovora		5	15263089	plant pathogenic;different environments in and around the plant host
efa	Enterococcus faecalis	5	5
gox	Gluconobacter oxydans		5	15665824	flowers, fruits, garden soil, alcoholic beverages, cider, and soft drinks
lin	Listeria innocua	5	5
lla	Lactococcus lactis subsp. lactis IL1403	5	5
lmo	Listeria monocytogenes EGD-e	5	5
lpn	Legionella pneumophila Philadelphia 1		5	15448271	survive in protozoa, mammalian macrophages, and inhospitable environmental niches ;found within biofilms and fresh and industrial water systems worldwide,
neu	Nitrosomonas europaea	5	5
nfa	Nocardia farcinica		5	15466710	can survive not only in soil environments but also in animal tissues
pae	Pseudomonas aeruginosa PAO1	5	5
ppu	Pseudomonas putida KT2440	5	5
pst	Pseudomonas syringae pv. tomato DC3000	5	5
rpd	Rhodopseudomonas palustris BisB5		5	14704707	metabolic versatile;is widely distributed in nature as indicated by its isolation from sources as diverse as swine waste lagoons, earthworm droppings, marine coastal sediments and pond water.
rso	Ralstonia solanacearum	5	5
sme	Sinorhizobium meliloti	5	5
son	Shewanella oneidensis	5	5
sth	Symbiobacterium thermophilum		5	15383646	adaptable to and thus lives in various environments
ype	Yersinia pestis CO92	5	5
aci	Acinetobacter sp. ADP1		5	15514110	Acinetobacter spp are widely distributed in nature.;soil bacteria
bce	Bacillus cereus ATCC 14579	6	6
bli	Bacillus licheniformis ATCC 14580		5	15461803	commonly found in the soil. Recently, studies have also shown that it is found on bird feathers, especially chest and back plumage, and most often in ground dwelling birds (like sparrows) and aquatic species (like ducks).
bps	Burkholderia pseudomallei K96243		6	15377794	soil
bsu	Bacillus subtilis	6	6	9384377
cac	Clostridium acetobutylicum	5	6	11466286	terrestrial species
cgl	Corynebacterium glutamicum ATCC 13032 (Kyowa Hakko)	5	6	12743753	soil
gsu	Geobacter sulfurreducens		6	14671304	subsurface biota
sco	Streptomyces coelicolor	5	6
dps	Desulfotalea psychrophila		2	15305914	cold marine sediments
