# Supplementary material for: Metabolic-network-driven analysis of bacterial ecological strategies
Source: Genome Biol. 2009 Jun 5;10(6):R61. doi: 10.1186/gb-2009-10-6-r61 (PMC2718495; doi:10.1186/gb-2009-10-6-r61)
Supplement: Additional data file 6 — Genomic and ecological attributes for the 528 species in the metabolic analysis. [file gb-2009-10-6-r61-S6.xls]

## Sheet: Sheet1
KEGG	Full name	Nodes no isolates	ESI (seeds)	Max CHS (seeds)	Environmental diversity I	Environmental diversity II - manually completed for oubling time	Habitat	Doubling time	Oxygen
aae	Aquifex aeolicus	313	0.001894	22	0.021583	2	Specialized		Aerobic
aau	Arthrobacter aurescens	462	0.001894	2			Terrestrial		Aerobic
aav	Acidovorax avenae	299	0.003788	1			Multiple		Aerobic
aba	Acidobacteria bacterium	415	0.001894	1			unknown		unknown
abo	Alcanivorax borkumensis	407	0.001894	22			Aquatic		Aerobic
abu	Arcobacter butzleri	331	0.003788	37			Multiple		Aerobic
ace	Acidothermus cellulolyticus	348	0.007576	50			Aquatic		Aerobic
aci	Acinetobacter sp. ADP1	481	0.005682	51		5	Multiple	0.5	Aerobic
acr	Acidiphilium cryptum JF-5	226	0.001894	0			Multiple		Aerobic
ade	Anaeromyxobacter dehalogenans	411	0.00947	40			Terrestrial		Facultative
aeh	Alkalilimnicola ehrlichei	406	0.001894	1			Aquatic		Facultative
afw	Anaeromyxobacter sp. Fw109-5	209	0.001894	0			Terrestrial		Anaerobic
aha	Aeromonas hydrophila	522	0.005682	40			Multiple		Facultative
ajs	Acidovorax sp. JS42	317	0.001894	0			Terrestrial		Aerobic
ama	Anaplasma marginale	182	0.001894	1			Host-associated		Aerobic
ana	Anabaena sp. PCC7120	432	0.001894	3		5	Multiple		Aerobic
aph	Anaplasma phagocytophilum	158	0.001894	4			Host-associated		Aerobic
apl	Actinobacillus pleuropneumoniae	395	0.003788	29			Host-associated		Facultative
art	Arthrobacter sp. FB24	261	0.001894	2			unknown		unknown
asu	Actinobacillus succinogenes	201	0.001894	0			Host-associated		unknown
atc	Agrobacterium tumefaciens C58 (Cereon)	519	0.003788	6	0.059169	5	Multiple	3	Aerobic
atu	Agrobacterium tumefaciens C58 (UWash/Dupont)	521	0.003788	6	0.060323	5	Multiple	3	Aerobic
ava	Anabaena variabilis	482	0.00947	5			Multiple		Aerobic
ayw	Phytoplasma AYWB	46	0.003788	3			Host-associated		Aerobic
azo	Azoarcus sp. BH72	498	0.041667	45			Host-associated		Microaerophilic
baa	Bacillus anthracis A2012	472	0.017045	59	0.053391		Multiple		Facultative
bab	Buchnera aphidicola Bp	162	0.001894	0	0.014184	1	Host-associated		unknown
bad	Bifidobacterium adolescentis	268	0.001894	0			Host-associated		Anaerobic
baf	Borrelia afzelii	107	0.001894	1			Host-associated		Aerobic
bam	Burkholderia cepacia	554	0.001894	0			Multiple		Facultative
ban	Bacillus anthracis Ames	481	0.051136	59	0.057428		Multiple		Facultative
bar	Bacillus anthracis Ames 0581	479	0.051136	59			Terrestrial		Facultative
bas	Buchnera aphidicola Sg	186	0.001894	1	0.016484	1	Host-associated	36	unknown
bat	Bacillus anthracis Sterne	485	0.043561	59			Multiple		Facultative
bay	Bacillus amyloliquefaciens	390	0.017045	42			Terrestrial		Aerobic
bba	Bdellovibrio bacteriovorus	352	0.001894	0		5	Multiple	1.4	Aerobic
bbk	Bartonella bacilliformis	203	0.001894	0			Host-associated		Aerobic
bbr	Bordetella bronchiseptica	479	0.003788	10	0.087105	4	Host-associated		Aerobic
bbt	Bradyrhizobium sp. BTAi1	626	0.005682	44			Host-associated		Aerobic
bbu	Borrelia burgdorferi	79	0.001894	0		4	Host-associated	4	Microaerophilic
bca	Bacillus cereus ATCC 10987	496	0.058712	59			Terrestrial		Aerobic
bcc	Buchnera aphidicola Cc	96	0.001894	0			Host-associated		unknown
bce	Bacillus cereus ATCC 14579	496	0.003788	51	0.05598	6	Terrestrial	0.3	Aerobic
bch	Burkholderia cenocepacia HI2424	563	0.003788	19			unknown		unknown
bci	Baumannia cicadellinicola	215	0.001894	1			Host-associated		unknown
bcl	Bacillus clausii	474	0.007576	59			unknown		unknown
bcn	Burkholderia cenocepacia AU1054	552	0.001894	1			unknown		unknown
bcz	Bacillus cereus ZK	533	0.015152	50			Terrestrial		Aerobic
bfl	Candidatus Blochmannia floridanus	213	0.003788	1		1	Specialized	36	unknown
bfr	Bacteroides fragilis YCH46	398	0.001894	2		1	unknown	0.63	Anaerobic
bfs	Bacteroides fragilis NCTC9343	389	0.001894	0			Host-associated		Anaerobic
bga	Borrelia garinii	113	0.003788	1			Host-associated		unknown
bha	Bacillus halodurans	451	0.005682	2	0.060748	5	Multiple	0.6	Facultative
bhe	Bartonella henselae	254	0.003788	1		1	Host-associated	3	Aerobic
bja	Bradyrhizobium japonicum	573	0.015152	59	0.063725	4	Host-associated	20	Aerobic
bld	Bacillus licheniformis DSM13	488	0.011364	59			Terrestrial		Facultative
bli	Bacillus licheniformis ATCC 14580	479	0.011364	59		5	Terrestrial	0.58	Facultative
blo	Bifidobacterium longum	286	0.001894	0	0.050376	4	Host-associated		Anaerobic
bma	Burkholderia mallei ATCC 23344	567	0.003788	31		1	Host-associated	0.4	unknown
bmb	Brucella abortus	462	0.003788	36		1	Host-associated	2	Facultative
bme	Brucella melitensis	515	0.011364	40	0.043225	4	Host-associated	2	Aerobic
bmf	Brucella melitensis biovar Abortus	471	0.00947	40		1	Host-associated	2	Facultative
bml	Burkholderia mallei NCTC 10229	458	0.001894	44			Host-associated		unknown
bmn	Burkholderia mallei NCTC 10247	600	0.011364	45			Host-associated		unknown
bms	Brucella suis	465	0.003788	36	0.04017	4	Host-associated	2	Aerobic
bmu	Burkholderia multivorans	288	0.001894	0			Host-associated		unknown
bmv	Burkholderia mallei SAVP1	462	0.001894	31			Host-associated		unknown
bov	Brucella ovis	342	0.001894	11			Host-associated		Facultative
bpa	Bordetella parapertussis	453	0.007576	10	0.088411	1	Host-associated		Aerobic
bpd	Burkholderia pseudomallei 668	497	0.001894	59			Terrestrial		Aerobic
bpe	Bordetella pertussis	430	0.001894	10	0.139542	1	Host-associated	6	Aerobic
bpl	Burkholderia pseudomallei 1106a	515	0.00947	59			Terrestrial		Aerobic
bpm	Burkholderia pseudomallei 1710b	631	0.054924	59			Terrestrial		Aerobic
bpn	Candidatus Blochmannia pennsylvanicus	231	0.001894	1			unknown		unknown
bps	Burkholderia pseudomallei K96243	598	0.041667	59		6	Terrestrial	0.7	Aerobic
bpt	Bordetella petrii	484	0.001894	0			Aquatic		Anaerobic
bpu	Bacillus pumilus	451	0.001894	0			Terrestrial		Aerobic
bqu	Bartonella quintana	236	0.001894	1		1	Host-associated	3	Aerobic
bra	Bradyrhizobium sp. ORS278	600	0.005682	44			Host-associated		unknown
bsu	Bacillus subtilis	473	0.00947	59	0.060554	6	Terrestrial	0.43	Facultative
bte	Burkholderia thailandensis	609	0.013258	59			Terrestrial		Aerobic
bth	Bacteroides thetaiotaomicron	392	0.003788	2	0.049184	4	Host-associated	1.47	Anaerobic
btk	Bacillus thuringiensis 97-27	504	0.094697	59			Multiple		Facultative
btl	Bacillus thuringiensis Al Hakam	507	0.020833	59			Multiple		Facultative
btr	Bartonella tribocorum	154	0.001894	0			Host-associated		Aerobic
buc	Buchnera aphidicola APS	196	0.003788	1	0.007937	1	Host-associated		unknown
bur	Burkholderia sp. 383	670	0.041667	59			Multiple		Facultative
bvi	Burkholderia vietnamiensis	430	0.001894	1			Multiple		Facultative
bxe	Burkholderia xenovorans	654	0.00947	25			Multiple		Aerobic
cab	Chlamydophila abortus	164	0.018939	9		1	Host-associated	24	unknown
cac	Clostridium acetobutylicum	393	0.001894	0	0.057462	6	Multiple	0.58	Anaerobic
cau	Chloroflexus aurantiacus	187	0.001894	3	0.028536		Specialized		Anaerobic
cba	Clostridium botulinum A ATCC 19397	287	0.003788	2			Multiple		Anaerobic
cbd	Coxiella burnetii Dugway 5J108-111	239	0.003788	2	0.016426		Multiple		Facultative
cbe	Clostridium beijerinckii	220	0.001894	2			unknown		unknown
cbf	Clostridium botulinum F	291	0.003788	2			Multiple		Anaerobic
cbh	Clostridium botulinum A Hall	288	0.001894	2			Multiple		Anaerobic
cbo	Clostridium botulinum A	310	0.001894	0			Multiple		Anaerobic
cbs	Coxiella burnetii RSA 331	242	0.001894	2			Multiple		Facultative
cbu	Coxiella burnetii RSA 493	295	0.001894	0		5	Multiple	8	Facultative
cca	Chlamydophila caviae	174	0.018939	9	0.007014	1	Host-associated	24	unknown
cch	Chlorobium chlorochromatii	354	0.003788	6			Aquatic		Anaerobic
cco	Campylobacter concisus 13826	239	0.003788	50			Host-associated		Microaerophilic
ccr	Caulobacter crescentus	433	0.001894	25	0.055124	3	Aquatic	1.5	Aerobic
ccv	Campylobacter curvus	294	0.001894	51			Host-associated		Microaerophilic
cdf	Clostridium difficile	328	0.005682	5			Multiple		Anaerobic
cdi	Corynebacterium diphtheriae	362	0.001894	1	0.038732		Multiple		Aerobic
cef	Corynebacterium efficiens	400	0.092803	59	0.044407	5	Multiple		Facultative
cfe	Chlamydophila felis	179	0.018939	9			Host-associated		unknown
cff	Campylobacter fetus	334	0.003788	51			Host-associated		Microaerophilic
cgb	Corynebacterium glutamicum ATCC 13032 (Bielefeld)	425	0.011364	59	0.047444		Multiple		Facultative
cgl	Corynebacterium glutamicum ATCC 13032 (Kyowa Hakko)	421	0.003788	5		6	Multiple	1.2	Facultative
cha	Campylobacter hominis ATCC BAA-381	299	0.003788	51			Host-associated		Anaerobic
chu	Cytophaga hutchinsonii	395	0.005682	2	0.027436		Multiple		Aerobic
chy	Carboxydothermus hydrogenoformans	342	0.001894	2			Aquatic		Anaerobic
cjd	Campylobacter jejuni subsp. doylei 269.97	224	0.001894	1			Multiple		Microaerophilic
cje	Campylobacter jejuni NCTC11168	314	0.011364	51		5	Multiple	1.5	Microaerophilic
cjj	Campylobacter jejuni 81-176	290	0.001894	2			Multiple		Microaerophilic
cjk	Corynebacterium jeikeium	360	0.068182	42			Multiple		Facultative
cjr	Campylobacter jejuni RM1221	313	0.013258	51			Multiple		Microaerophilic
cju	Campylobacter jejuni 81116	284	0.001894	1	0.016524		Multiple		Microaerophilic
ckl	Clostridium kluyveri	313	0.001894	1			Aquatic		unknown
cmi	Clavibacter michiganensis	311	0.001894	40			Multiple		Aerobic
cmu	Chlamydia muridarum	165	0.018939	9	0.004425	1	Host-associated		unknown
cno	Clostridium novyi	311	0.001894	0			Terrestrial		Anaerobic
cpa	Chlamydophila pneumoniae AR39	165	0.018939	9	0.006295	1	Host-associated		unknown
cpe	Clostridium perfringens 13	355	0.005682	5	0.044361	5	Multiple	0.2	Anaerobic
cpf	Clostridium perfringens ATCC 13124	344	0.003788	5			Multiple		Anaerobic
cph	Chlorobium phaeobacteroides	361	0.003788	37			Aquatic		Facultative
cpj	Chlamydophila pneumoniae J138	167	0.018939	9	0.006548	1	Host-associated		unknown
cpn	Chlamydophila pneumoniae CWL029	166	0.018939	9	0.006641	1	Host-associated		unknown
cpr	Clostridium perfringens SM101	320	0.001894	3			Multiple		Anaerobic
cps	Colwellia psychrerythraea	475	0.039773	59			Specialized		Facultative
cpt	Chlamydophila pneumoniae TW183	167	0.018939	9	0.006289		Host-associated		unknown
crp	Candidatus Carsonella ruddii	43	0.018939	42			Specialized		unknown
csa	Chromohalobacter salexigens	444	0.001894	0			Aquatic		Facultative
csc	Caldicellulosiruptor saccharolyticus	197	0.001894	1			Specialized		Anaerobic
cta	Chlamydia trachomatis serovar A	170	0.001894	9	0.006704	1	Host-associated	24	unknown
ctc	Clostridium tetani E88	340	0.001894	1	0.049726	5	Multiple		Anaerobic
cte	Chlorobaculum tepidum	339	0.003788	6	0.014654	2	Specialized	2	Anaerobic
cth	Clostridium thermocellum	223	0.001894	0	0.028831		Multiple		Anaerobic
ctr	Chlamydia trachomatis serovar D	163	0.013258	9		1	Host-associated	24	unknown
cvi	Chromobacterium violaceum	529	0.022727	59	0.05582	5	Multiple	0.8	Facultative
cya	Cyanobacteria Yellowstone A-Prime	369	0.007576	19			Specialized		Facultative
cyb	Cyanobacteria Yellowstone B-Prime	376	0.007576	19			Specialized		Facultative
dar	Dechloromonas aromatica	460	0.005682	45			Multiple		Facultative
dde	Desulfovibrio desulfuricans	388	0.001894	0	0.037504		Multiple		Anaerobic
deb	Dehalococcoides sp. BAV1	132	0.001894	0			unknown		Anaerobic
deh	Dehalococcoides sp. CBDB1	225	0.001894	0			Multiple		Anaerobic
det	Dehalococcoides ethenogenes	219	0.001894	1		2	Multiple	19	Anaerobic
dge	Deinococcus geothermalis	425	0.001894	0			Aquatic		Aerobic
dno	Dichelobacter nodosus	214	0.001894	0			Host-associated		Anaerobic
dps	Desulfotalea psychrophila	365	0.001894	0		2	Specialized	0.37	Anaerobic
dra	Deinococcus radiodurans	392	0.015152	31	0.029669	6	Terrestrial		Aerobic
drm	Desulfotomaculum reducens	212	0.001894	0			Aquatic		Anaerobic
dsh	Dinoroseobacter shibae	242	0.001894	0			unknown		Aerobic
dsy	Desulfitobacterium hafniense	415	0.001894	0	0.049192		Specialized		Anaerobic
dvl	Desulfovibrio vulgaris DP4	192	0.001894	1			Multiple		Anaerobic
dvu	Desulfovibrio vulgaris Hildenborough	366	0.001894	0		5	Multiple	14	Anaerobic
eba	Azoarcus sp. EbN1	439	0.024621	59		5	Terrestrial	4.3	Facultative
eca	Erwinia carotovora	541	0.015152	51		5	Multiple	0.2	Facultative
ecc	Escherichia coli CFT073 (UPEC)	587	0.185606	59	0.055772	4	Host-associated		Facultative
ece	Escherichia coli O157 EDL933 (EHEC)	600	0.094697	59	0.056892	4	Host-associated		Facultative
ech	Ehrlichia chaffeensis	176	0.005682	4			Host-associated		unknown
eci	Escherichia coli UTI89 (UPEC)	641	0.109848	59			Host-associated		Facultative
ecj	Escherichia coli K-12 W3110	602	0.094697	59		4	Host-associated		Facultative
ecn	Ehrlichia canis	181	0.00947	4			Host-associated		unknown
eco	Escherichia coli K-12 MG1655	613	0.094697	59	0.062167	4	Host-associated	0.35	Facultative
ecp	Escherichia coli 536 (UPEC)	588	0.005682	50			Host-associated		Facultative
ecs	Escherichia coli O157 Sakai (EHEC)	596	0.094697	59	0.055785	4	Host-associated		Facultative
ecv	Escherichia coli APEC O1	566	0.001894	16			Host-associated		Facultative
ecw	Escherichia coli E24377A	568	0.024621	59			Host-associated		Facultative
ecx	Escherichia coli HS	561	0.064394	59			Host-associated		Facultative
efa	Enterococcus faecalis	314	0.001894	3	0.055252	5	Multiple	0.5	Facultative
eli	Erythrobacter litoralis	333	0.024621	40			Aquatic		Aerobic
ent	Enterobacter sp. 638	357	0.001894	1			unknown		unknown
erg	Ehrlichia ruminantium Gardel	172	0.005682	4			Host-associated		unknown
eru	Ehrlichia ruminantium Welgevonden (South Africa)	181	0.001894	1			Host-associated		unknown
erw	Ehrlichia ruminantium Welgevonden (France)	180	0.007576	4			Host-associated		unknown
fal	Frankia alni	494	0.005682	36			Host-associated		unknown
fno	Fervidobacterium nodosum	103	0.013258	3			Specialized		Anaerobic
fnu	Fusobacterium nucleatum	324	0.001894	40	0.026125	4	Host-associated	0.72	Anaerobic
fps	Flavobacterium psychrophilum	324	0.001894	2			Aquatic		Aerobic
fra	Frankia sp. CcI3	432	0.005682	50			Multiple		Aerobic
fta	Francisella tularensis subsp. holarctica FTA	250	0.001894	6			Multiple		Aerobic
ftf	Francisella tularensis subsp. tularensis FSC 198	333	0.003788	6			Aquatic		Aerobic
fth	Francisella tularensis subsp. holarctica OSU18	316	0.003788	3			Multiple		Aerobic
ftl	Francisella tularensis subsp. holarctica LVS	325	0.003788	3			Host-associated		Aerobic
ftn	Francisella tularensis subsp. novicida U112	324	0.001894	19			Multiple		Aerobic
ftu	Francisella tularensis subsp. tularensis SCHU S4	332	0.003788	6			Aquatic		Aerobic
ftw	Francisella tularensis subsp. tularensis WY96-3418	328	0.001894	1			Host-associated		Aerobic
gbe	Granulobacter bethesdensis	465	0.003788	4			Multiple		unknown
gfo	Gramella forsetii	385	0.001894	25			Multiple		Aerobic
gka	Geobacillus kaustophilus	465	0.003788	31			Aquatic		Aerobic
gme	Geobacter metallireducens	375	0.001894	1	0.025124		Aquatic		Anaerobic
gox	Gluconobacter oxydans	384	0.001894	1		5	Multiple	1	Aerobic
gsu	Geobacter sulfurreducens	370	0.001894	1		6	Multiple	6	Anaerobic
gur	Geobacter uraniumreducens	246	0.001894	0			Multiple		Microaerophilic
gvi	Gloeobacter violaceus	401	0.001894	13	0.033634		Terrestrial		unknown
hac	Helicobacter acinonychis	269	0.001894	0			Host-associated		Microaerophilic
har	Herminiimonas arsenicoxydans	420	0.001894	1			Aquatic		Anaerobic
hch	Hahella chejuensis	490	0.00947	44			Aquatic		Facultative
hdu	Haemophilus ducreyi	281	0.001894	0	0.024461	1	Host-associated	1.8	Anaerobic
hha	Halorhodospira halophila	267	0.001894	0			unknown		unknown
hhe	Helicobacter hepaticus	307	0.001894	2	0.0128	4	Host-associated	4.2	Aerobic
hin	Haemophilus influenzae (serotype d)	330	0.001894	1	0.035003	4	Host-associated	0.5	Facultative
hip	Haemophilus influenzae PittEE	238	0.001894	0			Host-associated		Facultative
hiq	Haemophilus influenzae PittGG	168	0.001894	0			Host-associated		Facultative
hit	Haemophilus influenzae 86-028NP (nontypeable)	362	0.005682	51			Host-associated		Facultative
hne	Hyphomonas neptunium	403	0.001894	2			Aquatic		Aerobic
hpa	Helicobacter pylori HPAG1	293	0.001894	0			Host-associated		Aerobic
hpj	Helicobacter pylori J99	234	0.003788	1	0.008719	4	Host-associated		Aerobic
hpy	Helicobacter pylori 26695	213	0.001894	1	0.007614	4	Host-associated	2.4	Aerobic
hso	Haemophilus somnus	370	0.007576	51	0.030358		Host-associated		Facultative
ilo	Idiomarina loihiensis	380	0.001894	0			Specialized		Aerobic
jan	Jannaschia sp. CCS1	469	0.001894	0			Aquatic		Aerobic
lac	Lactobacillus acidophilus	231	0.001894	1		4	Multiple	1.8	Facultative
lbj	Leptospira borgpetersenii JB197	320	0.007576	5			Host-associated		Aerobic
lbl	Leptospira borgpetersenii L550	319	0.007576	5			Host-associated		Aerobic
lbr	Lactobacillus brevis	253	0.001894	4			Multiple		Facultative
lbu	Lactobacillus delbrueckii ATCC BAA-365	208	0.001894	0			Multiple		Facultative
lca	Lactobacillus casei	323	0.001894	1			Multiple		Facultative
ldb	Lactobacillus delbrueckii ATCC 11842	213	0.001894	1			Multiple		Facultative
lga	Lactobacillus gasseri	202	0.001894	1	0.051798		Host-associated		Facultative
lic	Leptospira interrogans serovar Copenhageni	351	0.003788	5			Host-associated		Aerobic
lil	Leptospira interrogans serovar lai	381	0.003788	5	0.013073	4	Host-associated	9	Aerobic
lin	Listeria innocua	371	0.00947	3	0.061995	5	Multiple	0.6	Facultative
lip	Lawsonia intracellularis	252	0.001894	5			Host-associated		Facultative
ljo	Lactobacillus johnsonii	204	0.007576	1		1	Host-associated	0.9	Facultative
lla	Lactococcus lactis subsp. lactis IL1403	334	0.001894	2	0.052133	5	Multiple	0.7	Facultative
llc	Lactococcus lactis subsp. cremoris SK11	330	0.001894	2			Multiple		Facultative
llm	Lactococcus lactis subsp. cremoris MG1363	340	0.001894	2			Multiple		Facultative
lme	Leuconostoc mesenteroides	305	0.001894	4	0.048212		Multiple		Facultative
lmf	Listeria monocytogenes F2365	379	0.00947	3			Multiple		Facultative
lmo	Listeria monocytogenes EGD-e	388	0.001894	2	0.066058	5	Multiple	1	Facultative
lpf	Legionella pneumophila Lens	383	0.005682	2			Host-associated		Aerobic
lpl	Lactobacillus plantarum	362	0.001894	1	0.071452	4	Host-associated	1.6	Facultative
lpn	Legionella pneumophila Philadelphia 1	385	0.005682	2	0.027211	5	Host-associated	3.3	Aerobic
lpp	Legionella pneumophila Paris	386	0.005682	2			Host-associated		Aerobic
lre	Lactobacillus reuteri	171	0.001894	0			unknown		unknown
lsa	Lactobacillus sakei	261	0.001894	1			Multiple		Facultative
lsl	Lactobacillus salivarius	302	0.001894	3			Host-associated		Facultative
lwe	Listeria welshimeri SLCC5334	378	0.001894	2			Multiple		Facultative
lxx	Leifsonia xyli xyli CTCB07	319	0.003788	40		1	Host-associated	5	Aerobic
mag	Magnetospirillum magneticum	403	0.001894	20	0.029377		Aquatic		Microaerophilic
maq	Marinobacter aquaeolei	363	0.001894	0			Aquatic		Facultative
mav	Mycobacterium avium 104	498	0.001894	16			Host-associated		Aerobic
mbb	Mycobacterium bovis BCG Pasteur 1173P2	395	0.001894	50			Host-associated		Aerobic
mbo	Mycobacterium bovis AF2122/97	461	0.007576	50	0.045153	4	Host-associated		Aerobic
mca	Methylococcus capsulatus	404	0.003788	45			Multiple		Aerobic
mcp	Mycoplasma capricolum	97	0.003788	3			Host-associated		Facultative
mes	Mesorhizobium sp. BNC1	439	0.005682	36			Multiple		Aerobic
mfa	Methylobacillus flagellatus	372	0.001894	0			Specialized		Aerobic
mfl	Mesoplasma florum	95	0.001894	0			Host-associated		Facultative
mga	Mycoplasma gallisepticum	83	0.003788	1	0.006887	1	Host-associated	1	Facultative
mge	Mycoplasma genitalium	76	0.001894	1	0.008264	1	Host-associated	12	Facultative
mgm	Magnetococcus sp. MC-1	375	0.007576	51			Aquatic		Facultative
mhj	Mycoplasma hyopneumoniae J	72	0.007576	5			Host-associated		Facultative
mhp	Mycoplasma hyopneumoniae 7448	75	0.007576	5			Host-associated		Facultative
mhy	Mycoplasma hyopneumoniae 232	73	0.011364	5			Host-associated		Facultative
mjl	Mycobacterium sp. JLS	356	0.001894	4			Multiple		unknown
mkm	Mycobacterium sp. KMS	387	0.003788	4			Multiple		unknown
mle	Mycobacterium leprae	332	0.001894	7	0.024299	1	Host-associated	240	Aerobic
mlo	Mesorhizobium loti	566	0.003788	40	0.075304	5	Multiple		Aerobic
mmc	Mycobacterium sp. MCS	453	0.001894	1			unknown		unknown
mmo	Mycoplasma mobile	102	0.001894	5			Host-associated		Facultative
mmr	Maricaulis maris	382	0.003788	40			Aquatic		Facultative
mms	Minibacterium massiliensis	398	0.007576	51			Aquatic		unknown
mmw	Marinomonas sp. MWYL1	259	0.001894	0			Aquatic		Aerobic
mmy	Mycoplasma mycoides	107	0.001894	3			Host-associated		Facultative
mpa	Mycobacterium avium paratuberculosis	454	0.013258	40		4	Multiple	10	Aerobic
mpe	Mycoplasma penetrans	117	0.001894	4	0.008679	1	Host-associated		Facultative
mpn	Mycoplasma pneumoniae	50	0.003788	3	0.005806	1	Host-associated	6	Facultative
mpt	Methylibium petroleiphilum	442	0.001894	8			Aquatic		Facultative
mpu	Mycoplasma pulmonis	91	0.003788	5	0.008951	1	Host-associated	2	Facultative
mra	Mycobacterium tuberculosis H37Ra	431	0.003788	50			Host-associated		Aerobic
msm	Mycobacterium smegmatis	564	0.001894	3			Host-associated		Aerobic
msu	Mannheimia succiniciproducens	406	0.00947	51			Host-associated		Anaerobic
msy	Mycoplasma synoviae	83	0.013258	5			Host-associated		Facultative
mta	Moorella thermoacetica	327	0.001894	0			Aquatic		Anaerobic
mtc	Mycobacterium tuberculosis CDC1551	444	0.003788	50	0.04108	4	Host-associated		Aerobic
mtf	Mycobacterium tuberculosis F11	242	0.001894	0			Host-associated		Aerobic
mtu	Mycobacterium tuberculosis H37Rv	452	0.003788	10	0.044054	4	Host-associated	24	Aerobic
mul	Mycobacterium ulcerans	437	0.003788	50			Host-associated		Aerobic
mva	Mycobacterium vanbaalenii	438	0.001894	3			unknown		Aerobic
mxa	Myxococcus xanthus	425	0.001894	6			Terrestrial		Aerobic
nar	Novosphingobium aromaticivorans	404	0.020833	36	0.051675		Multiple		Aerobic
nca	Nocardioides sp. JS614	407	0.011364	50			Terrestrial		Aerobic
net	Nitrosomonas eutropha	376	0.003788	31			Multiple		unknown
neu	Nitrosomonas europaea	374	0.00947	31	0.038196	5	Multiple	18.5	Aerobic
nfa	Nocardia farcinica	454	0.005682	40		5	Multiple	3	Aerobic
ngo	Neisseria gonorrhoeae	340	0.007576	21		1	Host-associated	1.1	Aerobic
nha	Nitrobacter hamburgensis	406	0.011364	40			Terrestrial		Aerobic
nis	Nitratiruptor sp. SB155-2	285	0.001894	0			Specialized		Anaerobic
nma	Neisseria meningitidis Z2491 (serogroup A)	362	0.003788	9	0.024697	4	Host-associated	1	Aerobic
nmc	Neisseria meningitidis FAM18	330	0.001894	21			Host-associated		Aerobic
nme	Neisseria meningitidis MC58 (serogroup B)	358	0.003788	9	0.027417	4	Host-associated		Aerobic
nmu	Nitrosospira multiformis	381	0.024621	36			Terrestrial		Aerobic
noc	Nitrosococcus oceani	447	0.003788	19			Aquatic		unknown
nse	Neorickettsia sennetsu	151	0.001894	4			Multiple		unknown
nwi	Nitrobacter winogradskyi	417	0.039773	51			Terrestrial		Facultative
oan	Ochrobactrum anthropi	246	0.003788	1			Terrestrial		unknown
oih	Oceanobacillus iheyensis	434	0.003788	31	0.051714	5	Multiple		Aerobic
ooe	Oenococcus oeni	220	0.001894	1	0.043319		Multiple		Facultative
pac	Propionibacterium acnes	384	0.001894	42		1	Host-associated	5.1	Anaerobic
pae	Pseudomonas aeruginosa PAO1	563	0.060606	59	0.080654	5	Multiple	0.5	Aerobic
pap	Pseudomonas aeruginosa PA7	340	0.001894	3			Multiple		Aerobic
par	Psychrobacter arcticum	388	0.003788	44			Specialized		unknown
pat	Pseudoalteromonas atlantica	488	0.007576	40			Aquatic		Aerobic
pau	Pseudomonas aeruginosa UCBPP-PA14	543	0.041667	44			Multiple		Aerobic
pca	Pelobacter carbinolicus	398	0.001894	15			Aquatic		Anaerobic
pcr	Psychrobacter cryohalolentis	407	0.001894	0			Multiple		unknown
pcu	Candidatus Protochlamydia amoebophila	191	0.001894	0			Host-associated		unknown
pde	Paracoccus denitrificans	513	0.001894	0			Multiple		Aerobic
pen	Pseudomonas entomophila	582	0.049242	51			Multiple		unknown
pfl	Pseudomonas fluorescens Pf-5	569	0.047348	45	0.073017		Multiple		Aerobic
pfo	Pseudomonas fluorescens PfO-1	552	0.026515	59			Multiple		Aerobic
pgi	Porphyromonas gingivalis	289	0.001894	5	0.033525	1	Host-associated	2.7	Anaerobic
pha	Pseudoalteromonas haloplanktis	478	0.058712	51			Aquatic		Aerobic
pin	Psychromonas ingrahamii	377	0.001894	0			Aquatic		Anaerobic
pla	Parvibaculum lavamentivorans	207	0.001894	1			Multiple		Aerobic
plt	Pelodictyon luteolum	344	0.001894	6			Multiple		Anaerobic
plu	Photorhabdus luminescens	531	0.007576	59	0.065556	1	Host-associated	0.5	Facultative
pma	Prochlorococcus marinus SS120	356	0.005682	5		3	Aquatic		unknown
pmb	Prochlorococcus marinus AS9601	372	0.001894	0	0.010627		Aquatic		unknown
pmc	Prochlorococcus marinus MIT 9515	373	0.001894	19			Aquatic		unknown
pme	Prochlorococcus marinus NATL1A	371	0.001894	2			Aquatic		unknown
pmf	Prochlorococcus marinus MIT 9303	388	0.001894	3			Aquatic		unknown
pmg	Prochlorococcus marinus MIT 9301	349	0.024621	19			Aquatic		unknown
pmh	Prochlorococcus marinus MIT 9215	220	0.001894	0			Aquatic		unknown
pmi	Prochlorococcus marinus MIT9312	325	0.003788	4			Aquatic		unknown
pmj	Prochlorococcus marinus MIT 9211	366	0.001894	0			Aquatic		unknown
pmm	Prochlorococcus marinus MED4	352	0.011364	19	0.01285		Aquatic		unknown
pmn	Prochlorococcus marinus NATL2A	353	0.001894	1			Aquatic		unknown
pmo	Petrotoga mobilis	138	0.001894	2			Specialized		Anaerobic
pmt	Prochlorococcus marinus MIT9313	374	0.005682	5	0.013687		Aquatic		unknown
pmu	Pasteurella multocida	403	0.066288	51	0.033251	4	Host-associated	1	Facultative
pmy	Pseudomonas mendocina	395	0.003788	1			Multiple		Aerobic
pna	Polaromonas naphthalenivorans	308	0.001894	1			Aquatic		Aerobic
pnu	Polynucleobacter sp. QLW-P1DMWA-1	268	0.001894	0			Aquatic		Aerobic
pol	Polaromonas sp. JS666	529	0.003788	45			Multiple		Aerobic
poy	Phytoplasma OY	48	0.005682	3			Host-associated		Aerobic
ppd	Pelobacter propionicus	349	0.005682	15			Multiple		Anaerobic
ppe	Pediococcus pentosaceus	141	0.001894	0			Multiple		Facultative
ppf	Pseudomonas putida F1	418	0.003788	1			Multiple		Aerobic
ppr	Photobacterium profundum	524	0.020833	42		5	Multiple	2.5	Facultative
ppu	Pseudomonas putida KT2440	529	0.018939	59	0.074953	5	Multiple	1.1	Aerobic
prw	Psychrobacter sp. PRwf-1	262	0.001894	0			Aquatic		Aerobic
psb	Pseudomonas syringae pv. syringae B728a	524	0.017045	59			Multiple		Aerobic
psp	Pseudomonas syringae pv. phaseolicola 1448A	534	0.034091	59			Multiple		Aerobic
pst	Pseudomonas syringae pv. tomato DC3000	527	0.007576	44	0.060135	5	Multiple	1.47	Aerobic
pub	Candidatus Pelagibacter ubique	340	0.001894	27			Aquatic		Aerobic
pvi	Prosthecochloris vibrioformis	196	0.001894	0			Aquatic		Facultative
rak	Rickettsia akari Hartford	76	0.003788	2			Host-associated		Aerobic
rba	Rhodopirellula baltica	435	0.003788	50		1	Aquatic		Aerobic
rbe	Rickettsia bellii	147	0.003788	5			Host-associated		unknown
rca	Roseiflexus castenholzii DSM13941	189	0.001894	2			Aquatic		Facultative
rcm	Rickettsia canadensis McKiel	52	0.007576	2			Host-associated		Aerobic
rco	Rickettsia conorii	142	0.007576	5	0.010189	1	Host-associated	4.1	Aerobic
rde	Roseobacter denitrificans	598	0.003788	45			Multiple		unknown
reh	Ralstonia eutropha H16	597	0.001894	2			Specialized		Facultative
ret	Rhizobium etli	596	0.003788	31			Host-associated		Aerobic
reu	Ralstonia eutropha JMP134	566	0.039773	59			Multiple		Facultative
rfe	Rickettsia felis	151	0.001894	2			Host-associated		unknown
rfr	Rhodoferax ferrireducens	510	0.015152	59			Multiple		Facultative
rha	Rhodococcus sp. RHA1	616	0.017045	45			Terrestrial		Aerobic
rle	Rhizobium leguminosarum	650	0.001894	19			Host-associated		Aerobic
rma	Candidatus Ruthia magnifica	297	0.001894	1			unknown		unknown
rme	Ralstonia metallidurans	543	0.001894	8	0.074508		Specialized		Facultative
rpa	Rhodopseudomonas palustris CGA009	516	0.00947	31			Multiple		Facultative
rpb	Rhodopseudomonas palustris HaA2	500	0.007576	59			Multiple		Facultative
rpc	Rhodopseudomonas palustris BisB18	472	0.015152	59			Multiple		Facultative
rpd	Rhodopseudomonas palustris BisB5	478	0.007576	28		5	Multiple	9	Facultative
rpe	Rhodopseudomonas palustris BisA53	525	0.005682	36	0.052436		Multiple		Facultative
rpr	Rickettsia prowazekii	118	0.001894	0	0.010778	1	Host-associated	10	Aerobic
rri	Rickettsia rickettsii	73	0.003788	2			Host-associated		Aerobic
rrj	Rickettsia rickettsii Iowa	135	0.001894	1			Host-associated		Aerobic
rrs	Roseiflexus sp. RS-1	201	0.001894	0			Specialized		Facultative
rru	Rhodospirillum rubrum	483	0.003788	40	0.053243		Multiple		Facultative
rsa	Renibacterium salmoninarum	420	0.001894	5			Host-associated		Facultative
rsh	Rhodobacter sphaeroides ATCC 17029	290	0.001894	1			Multiple		Facultative
rso	Ralstonia solanacearum	547	0.007576	25	0.059884	5	Multiple	4	Aerobic
rsp	Rhodobacter sphaeroides 2.4.1	531	0.001894	3	0.050654		Multiple		Facultative
rsq	Rhodobacter sphaeroides ATCC 17025	249	0.001894	0			Multiple		Facultative
rty	Rickettsia typhi	136	0.005682	5		1	Host-associated	10	Aerobic
rxy	Rubrobacter xylanophilus	383	0.003788	1			Specialized		Aerobic
saa	Staphylococcus aureus USA300	382	0.001894	1			Host-associated		Facultative
sab	Staphylococcus aureus RF122	387	0.001894	20			Host-associated		Facultative
sac	Staphylococcus aureus COL	374	0.013258	31			Host-associated		Facultative
sag	Streptococcus agalactiae 2603 (serotype V)	290	0.001894	5	0.049906	1	Host-associated	1.8	Facultative
sah	Staphylococcus aureus JH1	239	0.005682	4			Host-associated		Facultative
saj	Staphylococcus aureus JH9	254	0.003788	4			Host-associated		Facultative
sak	Streptococcus agalactiae A909 (serotype Ia)	304	0.001894	5			Host-associated		Facultative
sal	Sphingopyxis alaskensis	362	0.003788	40			Aquatic		Aerobic
sam	Staphylococcus aureus MW2	371	0.013258	31	0.043693	4	Host-associated		Facultative
san	Streptococcus agalactiae NEM316 (serotype III)	294	0.003788	5	0.048233	1	Host-associated		Facultative
sao	Staphylococcus aureus NCTC8325	374	0.013258	31			Host-associated		Facultative
sar	Staphylococcus aureus MRSA252	372	0.013258	31			Host-associated		Facultative
sas	Staphylococcus aureus MSSA476	369	0.013258	31			Host-associated		Facultative
sat	Syntrophus aciditrophicus	363	0.001894	31			Multiple		Anaerobic
sau	Staphylococcus aureus N315	370	0.013258	31	0.045121	4	Host-associated	0.4	Facultative
sav	Staphylococcus aureus Mu50	372	0.013258	31	0.045689	4	Host-associated		Facultative
sax	Staphylococcus aureus USA300 TCH1516	377	0.001894	2			Host-associated		Facultative
saz	Shewanella amazonensis	488	0.007576	50			Multiple		Facultative
sbl	Shewanella baltica OS155	403	0.005682	4			Aquatic		Facultative
sbm	Shewanella baltica OS185	239	0.001894	0			Aquatic		Facultative
sbo	Shigella boydii	554	0.094697	59			Host-associated		Facultative
scl	Sorangium cellulosum	495	0.001894	6			Terrestrial		Aerobic
sco	Streptomyces coelicolor	499	0.011364	50	0.093062	5	Multiple	2.2	Aerobic
sde	Saccharophagus degradans	385	0.001894	0			Aquatic		Aerobic
sdn	Shewanella denitrificans	455	0.005682	40			Aquatic		Facultative
sdy	Shigella dysenteriae	521	0.026515	51			Host-associated		Facultative
sec	Salmonella enterica serovar Choleraesuis	583	0.096591	59	0.059936		Host-associated		Facultative
sen	Saccharopolyspora erythraea	593	0.013258	59			Terrestrial		Aerobic
sep	Staphylococcus epidermidis ATCC 12228	359	0.018939	31	0.038032	4	Host-associated	0.8	Facultative
ser	Staphylococcus epidermidis RP62A	358	0.018939	31			Host-associated		Facultative
sfl	Shigella flexneri 301 (serotype 2a)	564	0.026515	51	0.053349	4	Host-associated		Facultative
sfr	Shewanella frigidimarina	465	0.003788	40			Multiple		Facultative
sfv	Shigella flexneri 8401 (serotype 5b)	570	0.013258	51	0.053343		Host-associated		Facultative
sfx	Shigella flexneri 2457T (serotype 2a)	566	0.018939	51		4	Host-associated		Facultative
sgl	Sodalis glossinidius	399	0.05303	59			Host-associated		Microaerophilic
sgo	Streptococcus gordonii	263	0.001894	0			Host-associated		Facultative
sha	Staphylococcus haemolyticus	355	0.001894	2			Host-associated		Facultative
she	Shewanella sp. MR-4	463	0.005682	40			Multiple		Facultative
shm	Shewanella sp. MR-7	457	0.00947	40			Aquatic		Facultative
shn	Shewanella sp. ANA-3	483	0.018939	42			Multiple		Facultative
shw	Shewanella sp. W3-18-1	401	0.003788	4			Multiple		Facultative
sil	Silicibacter pomeroyi	512	0.011364	45			Aquatic		Aerobic
sit	Silicibacter sp. TM1040	499	0.001894	2			Multiple		unknown
slo	Shewanella loihica	401	0.003788	4			Multiple		Facultative
sma	Streptomyces avermitilis	481	0.003788	40	0.082244	5	Multiple		Aerobic
sme	Sinorhizobium meliloti	570	0.013258	36	0.065549	5	Multiple	1.5	Aerobic
smu	Streptococcus mutans	312	0.001894	1	0.062245	4	Host-associated	0.75	Facultative
son	Shewanella oneidensis	459	0.003788	40	0.047179	5	Multiple	0.66	Facultative
spa	Streptococcus pyogenes MGAS10394 (serotype M6)	302	0.003788	7	0.054743		Host-associated		Facultative
spb	Streptococcus pyogenes MGAS6180 (serotype M28)	289	0.001894	7	0.047824		Host-associated		Facultative
spc	Shewanella putrefaciens	358	0.001894	4			Multiple		Facultative
spd	Streptococcus pneumoniae D39	321	0.017045	5			Multiple		Facultative
spe	Serratia proteamaculans	325	0.001894	0			Multiple		Facultative
spf	Streptococcus pyogenes Manfredo (serotype M5)	243	0.015152	7			Host-associated		Facultative
spg	Streptococcus pyogenes MGAS315 (serotype M3)	257	0.005682	3		1	Host-associated		Facultative
sph	Streptococcus pyogenes MGAS10270 (serotype M3)	303	0.007576	7	0.04933		Host-associated		Facultative
spi	Streptococcus pyogenes MGAS10750 (serotype M3)	302	0.013258	7			Host-associated		Facultative
spj	Streptococcus pyogenes MGAS2096 (serotype M3)	296	0.013258	7			Host-associated		Facultative
spk	Streptococcus pyogenes MGAS9429 (serotype M3)	296	0.007576	7			Host-associated		Facultative
spl	Shewanella pealeana	248	0.001894	0			unknown		Facultative
spm	Streptococcus pyogenes MGAS8232 (serotype M18)	259	0.005682	3		1	Host-associated		Facultative
spn	Streptococcus pneumoniae TIGR4	312	0.015152	5	0.043935	4	Multiple	0.5	Facultative
spr	Streptococcus pneumoniae R6	323	0.007576	5	0.044542	4	Multiple		Facultative
sps	Streptococcus pyogenes SSI-1 (serotype M3)	256	0.005682	3		1	Host-associated		Facultative
spt	Salmonella enterica serovar Paratyphi A	584	0.098485	59			Host-associated		Facultative
spy	Streptococcus pyogenes SF370 (serotype M1)	250	0.007576	3	0.046553	1	Host-associated		Facultative
spz	Streptococcus pyogenes MGAS5005 (serotype M1)	297	0.007576	7		1	Host-associated	0.4	Facultative
sru	Salinibacter ruber	380	0.017045	42			Specialized		Aerobic
ssa	Streptococcus sanguinis	373	0.001894	1			Host-associated		Facultative
sse	Shewanella sediminis	245	0.001894	0			Aquatic		Facultative
ssn	Shigella sonnei	578	0.094697	59			Host-associated		Facultative
ssp	Staphylococcus saprophyticus	378	0.001894	8			Host-associated		Aerobic
ssu	Streptococcus suis 05ZYH33	218	0.001894	2			Multiple		Facultative
ssv	Streptococcus suis 98HAH33	225	0.003788	2			Specialized		Facultative
stc	Streptococcus thermophilus CNRZ1066	285	0.003788	1			Multiple		Anaerobic
ste	Streptococcus thermophilus LMD-9	286	0.001894	1			Multiple		Facultative
sth	Symbiobacterium thermophilum	345	0.001894	0		5	Terrestrial	4.2	Microaerophilic
stl	Streptococcus thermophilus LMG18311	285	0.003788	1		2	Multiple	0.43	Anaerobic
stm	Salmonella typhimurium LT2	606	0.098485	59	0.064929	4	Host-associated	0.4	Facultative
stt	Salmonella enterica serovar Typhi Ty2	591	0.098485	59		4	Host-associated		Facultative
sty	Salmonella enterica serovar Typhi CT18	594	0.098485	59		4	Host-associated		Facultative
sun	Sulfurovum sp. NBC37-1	310	0.001894	0			Specialized		Facultative
swi	Sphingomonas wittichii	300	0.001894	1			Aquatic		Aerobic
swo	Syntrophomonas wolfei	263	0.001894	0			Multiple		Anaerobic
syc	Synechococcus elongatus PCC6301	385	0.001894	2			Aquatic		unknown
syd	Synechococcus sp. CC9605	380	0.001894	5			Aquatic		unknown
sye	Synechococcus sp. CC9902	372	0.003788	5			Aquatic		unknown
syf	Synechococcus elongatus PCC7942	396	0.003788	2			Aquatic		unknown
syg	Synechococcus sp. CC9311	395	0.001894	4			Aquatic		unknown
syn	Synechocystis sp. PCC6803	411	0.001894	2	0.028734	3	Aquatic		unknown
syr	Synechococcus sp. RCC307	367	0.001894	0			Aquatic		unknown
syw	Synechococcus sp. WH8102	389	0.005682	5	0.013508	3	Aquatic	6	unknown
syx	Synechococcus sp. WH7803	361	0.001894	0			Aquatic		unknown
tbd	Thiobacillus denitrificans	390	0.001894	45			Multiple		Facultative
tcx	Thiomicrospira crunogena	361	0.001894	4			Aquatic		Anaerobic
tde	Treponema denticola	233	0.001894	5		1	Host-associated	5	Anaerobic
tdn	Thiomicrospira denitrificans	329	0.003788	37			unknown		Anaerobic
tel	Thermosynechococcus elongatus	377	0.001894	0	0.016566	2	Specialized		unknown
ter	Trichodesmium erythraeum	384	0.005682	3	0.017374		Aquatic		Aerobic
tfu	Thermobifida fusca	397	0.00947	50	0.055763		Multiple		Aerobic
tle	Thermotoga lettingae	113	0.018939	6			Specialized		Anaerobic
tma	Thermotoga maritima	314	0.001894	0	0.031216	2	Specialized	1.2	Anaerobic
tme	Thermosipho melanesiensis	111	0.00947	3			unknown		Anaerobic
tpa	Treponema pallidum	87	0.001894	0		1	Host-associated	33	Anaerobic
tpt	Thermotoga petrophila	154	0.001894	1	0.009653		Aquatic		Anaerobic
tte	Thermoanaerobacter tengcongensis	337	0.001894	0	0.043663	2	Specialized	1.1	Anaerobic
tth	Thermus thermophilus HB27	391	0.001894	2		2	Specialized	2.5	Aerobic
ttj	Thermus thermophilus HB8	372	0.00947	50			Specialized		Aerobic
twh	Tropheryma whipplei Twist	196	0.003788	1	0.009901	1	Host-associated		Aerobic
tws	Tropheryma whipplei TW08/27	197	0.003788	1	0.00894	1	Host-associated		Aerobic
uur	Ureaplasma urealyticum	60	0.001894	0	0.008143	1	Host-associated	0.9	Facultative
vch	Vibrio cholerae O1	476	0.003788	31	0.047411	4	Aquatic	0.2	Facultative
vco	Vibrio cholerae O395	374	0.001894	2			Aquatic		Facultative
vei	Verminephrobacter eiseniae	302	0.001894	0			Host-associated		unknown
vfi	Vibrio fischeri	501	0.035985	59		4	Multiple	0.3	unknown
vok	Candidatus Vesicomyosocius okutanii	268	0.005682	1			Host-associated		Anaerobic
vpa	Vibrio parahaemolyticus	507	0.037879	59	0.047078	4	Aquatic	0.2	Facultative
vvu	Vibrio vulnificus CMCP6	504	0.037879	59	0.042732	4	Aquatic	0.16	Facultative
vvy	Vibrio vulnificus YJ016	526	0.015152	59	0.040466		Aquatic		Facultative
wbm	Wolbachia wBm	151	0.003788	2		1	Host-associated	14	unknown
wbr	Wigglesworthia glossinidia	216	0.003788	5	0.016743	1	Host-associated		unknown
wol	Wolbachia wMel	159	0.001894	2			Host-associated		unknown
wsu	Wolinella succinogenes	321	0.001894	37	0.029354	4	Host-associated	1	Microaerophilic
xac	Xanthomonas axonopodis	514	0.017045	25	0.043406	4	Host-associated	7	Aerobic
xau	Xanthobacter autotrophicus	265	0.001894	0			Multiple		Facultative
xcb	Xanthomonas campestris pv. campestris 8004	524	0.017045	25	0.044965		Host-associated		Aerobic
xcc	Xanthomonas campestris pv. campestris ATCC 33913	525	0.017045	25		4	Host-associated		Aerobic
xcv	Xanthomonas campestris pv. vesicatoria	514	0.015152	9		1	Host-associated	3	Aerobic
xfa	Xylella fastidiosa 9a5c	351	0.001894	9	0.024584	1	Host-associated	96	Aerobic
xft	Xylella fastidiosa Temecula1	358	0.005682	40	0.026549	1	Host-associated		Aerobic
xom	Xanthomonas oryzae MAFF311018	479	0.003788	25			Host-associated		Aerobic
xoo	Xanthomonas oryzae KACC10331	477	0.017045	25		4	Host-associated	2	Aerobic
ypa	Yersinia pestis Antiqua	537	0.068182	59			Multiple		Facultative
ype	Yersinia pestis CO92	527	0.043561	59	0.060746	5	Multiple	1.25	Facultative
ypg	Yersinia pestis Angola	453	0.007576	44			Multiple		Facultative
ypi	Yersinia pseudotuberculosis IP31758	469	0.007576	44			Multiple		Facultative
ypk	Yersinia pestis KIM	520	0.035985	59	0.055012	5	Multiple		Facultative
ypm	Yersinia pestis Mediaevails	526	0.068182	59			Multiple		Facultative
ypn	Yersinia pestis Nepal516	524	0.041667	59			Multiple		Facultative
ypp	Yersinia pestis Pestoides	374	0.001894	0			Multiple		Facultative
yps	Yersinia pseudotuberculosis IP32953	544	0.043561	59		4	Multiple	0.5	Facultative
zmo	Zymomonas mobilis	342	0.001894	0			Multiple		Anaerobic
